# Supplementary material for: Obesity and metabolic syndrome in patients with heart failure with preserved ejection fraction: a cross-sectional analysis of the Veradigm Cardiology Registry
Source: BMC Endocr Disord. 2024 May 1;24:59. doi: 10.1186/s12902-024-01589-2 (PMC11064285; doi:10.1186/s12902-024-01589-2)
Supplement: Supplementary file 1 — Supplementary Material 1 [file 12902_2024_1589_MOESM1_ESM.xlsx]

## Sheet: Sheet1
	Additional File 1 for "Obesity and Metabolic Syndrome in Patients with Heart Failure with Preserved Ejection Fraction: A Cross-Sectional Analysis of the Veradigm Cardiology Registry"
	Additional File 1. Clinical Characteristics, Vitals, and Laboratory Results
		All HFpEF Patients		Obesity Status				Metabolic Syndrome Status				Obesity Class
				HFpEF with Obesity		HFpEF without Obesity		HFpEF with Metabolic Syndrome		HFpEF without Metabolic Syndrome		HFpEF with Class 1 Obesity		HFpEF with Class 2 Obesity		HFpEF with Class 3 Obesity
		N = 264571		N = 147433		N = 117138		N= 138824		N= 125747		N = 147433		N = 117138		N= 138824
	Comorbidities (N,%)
	Atrial Fibrillation	128557	0.485907	67071	0.454925	61486	0.524902	64066	0.461491	64491	0.512863	29295	0.478817	18017	0.45804	19759	0.421157
	Coronary Artery Disease	171637	0.648737	92358	0.62644	79279	0.6768	101324	0.729874	70313	0.559162	41299	0.675019	25160	0.639634	25899	0.552029
	Coronary Artery Bypass Surgery	43484	0.164357	21644	0.146806	21840	0.186447	27594	0.19877	15890	0.126365	10825	0.176931	6011	0.152816	4808	0.102481
	Chronic Kidney Disease	46216	0.174683	25859	0.175395	20357	0.173786	29757	0.214351	16459	0.13089	10733	0.175427	7094	0.180348	8032	0.1712
	Chronic Liver Disease	42729	0.161503	23905	0.162141	18824	0.160699	27500	0.198093	15229	0.121108	9918	0.162107	6548	0.166468	7439	0.15856
	Myocardial Infarction	45728	0.172838	23345	0.158343	22383	0.191082	28553	0.205678	17175	0.136584	11156	0.182341	6271	0.159425	5918	0.12614
	Peripheral Artery Disease	53738	0.203114	27215	0.184592	26523	0.226425	34234	0.2466	19504	0.155105	12720	0.207904	7346	0.186755	7149	0.152379
	Stroke /TIA	64830	0.245038	33460	0.226951	31370	0.267804	38943	0.280521	25887	0.205866	15391	0.251561	9092	0.231143	8977	0.191342
	Vitals
	Systolic Blood Pressure (N,%)	263002	0.99407	146544	0.99397	116458	0.994195	138101	0.994792	124901	0.993272	60817	0.994034	39088	0.993721	46639	0.994096
	Systolic Blood Pressure, mm Hg (mean, SD)	128.947	18.4187	130.051	18.0185	127.556	18.8184	130.103	18.2252	127.668	18.5466	129.488	18.1154	129.986	17.9379	130.841	17.9304
	Diastolic Blood Pressure (N,%)	263002	0.99407	146544	0.99397	116458	0.994195	138101	0.994792	124901	0.993272	60817	0.994034	39088	0.993721	46639	0.994096
	Diastolic Blood Pressure, mm Hg (mean, SD)	72.3188	11.1867	73.6693	11.139	70.6193	11.0136	72.5173	11.1418	72.0992	11.232	72.8454	10.9882	73.6501	11.1129	74.7597	11.2625
	Laboratory Results
	Total Cholesterol (N,%)	85254	0.322235	47403	0.321522	37851	0.323132	50580	0.364346	34674	0.275744	20295	0.331715	12900	0.327952	14208	0.302839
	Total Cholesterol, mg/dL (mean, SD)	155.242	44.1341	156.878	44.9374	153.194	43.0198	154.265	44.6375	156.668	43.3503	155.683	44.9469	156.226	44.9223	159.176	44.855
	High Density Lipoprotein ( (N,%)	92603	0.350012	51718	0.35079	40885	0.349033	54349	0.391496	38254	0.304214	22086	0.360989	14090	0.358205	15542	0.331273
	High Density Lipoprotein, mg/dL (mean, SD)	48.2945	16.6766	46.5673	15.8292	50.4793	17.4475	46.2653	15.6922	51.1775	17.5847	47.1061	16.0497	46.3614	15.9647	45.9883	15.3594
	Low Density Lipoprotein ( (N,%)	94917	0.358758	52614	0.356867	42303	0.361138	55742	0.40153	39175	0.311538	22550	0.368572	14328	0.364256	15736	0.335408
	Low Density Lipoprotein, mg/dL (mean, SD)	81.9065	35.1473	83.5184	35.9564	79.9018	34.0082	81.05	35.6642	83.1254	34.362	82.5452	36.086	82.6378	35.2743	85.7148	36.2904
	Triglycerides (N,%)	83742	0.31652	46577	0.31592	37165	0.317275	49438	0.35612	34304	0.272802	19907	0.325373	12705	0.322995	13965	0.29766
	Triglyceridesl, mg/dL (mean, SD)	131.968	81.2797	144.821	87.7746	115.859	69.0213	143.726	35.6642	115.022	67.332	139.465	84.8843	147.73	89.7505	149.81	89.5783
	eGFR (N,%)	73928	0.279426	42007	0.284923	31921	0.272508	41918	0.301951	32010	0.254559	17236	0.281717	11386	0.289462	13385	0.285297
	eGFR, mL/min (mean, SD)	56.6863	21.8725	57.2053	22.2485	56.0033	21.3487	55.8637	22.2639	57.7635	21.3014	56.6055	21.8631	57.0341	21.8668	58.1234	23.0209
	NYHA Functional Classification (N,%)
	0: None/Missing	197131	0.745097	109297	0.741333	87834	0.749834	103745	0.747313	93386	0.74265	45783	0.748308	29044	0.738375	34470	0.734717
	I: No limitation of physical activity	18321	0.069248	9825	0.0666404	8496	0.0725298	8749	0.0630222	9572	0.0761211	4376	0.0715243	2671	0.0679039	2778	0.0592122
	II: Slight limitation of physical activity	31482	0.118993	17938	0.121669	13544	0.115624	16705	0.120332	14777	0.117514	7187	0.117469	4895	0.124444	5856	0.124819
	III: Marked limitation of physical activity	14262	0.0539061	8467	0.0574295	5795	0.0494716	7826	0.0563735	6436	0.0511821	3026	0.049459	2246	0.0570993	3195	0.0681004
	IV: Unable to carry any physical activity.	3375	0.0127565	1906	0.0129279	1469	0.0125408	1799	0.0129589	1576	0.0125331	810	0.0132392	479	0.0121775	617	0.0131512
	eGFR, estimated glomerular filtration rate; HFpEF, heart failure preserved ejection fraction; NYHA, New York Heart Association; SD, standard deviation; TIA, transient ischemic attack
