# Supplementary material for: Obesity and metabolic syndrome in patients with heart failure with preserved ejection fraction: a cross-sectional analysis of the Veradigm Cardiology Registry
Source: BMC Endocr Disord. 2024 May 1;24:59. doi: 10.1186/s12902-024-01589-2 (PMC11064285; doi:10.1186/s12902-024-01589-2)
Supplement: Supplementary file 2 — Supplementary Material 2 [file 12902_2024_1589_MOESM2_ESM.xlsx]

## Sheet: Sheet1
	Additional File 2 for "Obesity and Metabolic Syndrome in Patients with Heart Failure with Preserved Ejection Fraction: A Cross-Sectional Analysis of the Veradigm Cardiology Registry"
	Additional File 2. Full Results of Multivariable Modeling
		Atrial Fibrillation		Coronary Artery Disease		Coronary Artery Bypass Surgery		Chronic Kidney Disease		Chronic Liver Disease		Myocardial Infarction		Peripheral Artery Disease		Stroke /TIA
		OR	95% CI	OR	95% CI	OR	95% CI	OR	95% CI	OR	95% CI	OR	95% CI	OR	95% CI	OR	95% CI
	Models Without Interaction Term
	Intercept	0.38	(0.37-0.39)	0.26	(0.25-0.27)	0.02	(0.02-0.02)	0.04	(0.04-0.05)	0.05	(0.04-0.05)	0.08	(0.07-0.08)	0.05	(0.05-0.05)	0.1	(0.09-0.10)
	Obesity (ref. non-obese)	1.06	(1.04-1.08)	0.77	(0.75-0.78)	0.77	(0.76-0.79)	1.02	(1.00-1.04)	1.01	(0.98-1.03)	0.69	(0.68-0.71)	0.71	(0.69-0.72)	0.78	(0.76-0.79)
	Metabolic Burden Score (ref. 0)	0.9	(0.89-0.91)	2.18	(2.16-2.20)	1.96	(1.93-1.99)	1.75	(1.73-1.78)	1.74	(1.71-1.76)	1.79	(1.77-1.81)	2.03	(2.00-2.06)	1.65	(1.63-1.67)
	Age Category 65-79 (ref. 18-64)	2.17	(2.12-2.22)	1.53	(1.49-1.56)	1.62	(1.56-1.67)	1.19	(1.16-1.23)	1.11	(1.07-1.14)	0.9	(0.88-0.93)	1.3	(1.26-1.34)	1.33	(1.29-1.36)
	Age Category 80+ (ref. 18-64)	4.26	(4.16-4.36)	1.6	(1.57-1.64)	1.83	(1.77-1.89)	1.58	(1.53-1.63)	1.43	(1.38-1.47)	0.82	(0.80-0.84)	1.37	(1.33-1.41)	1.51	(1.47-1.55)
	Male Sex (ref. female)	1.35	(1.33-1.37)	1.78	(1.75-1.82)	2.17	(2.12-2.22)	1.18	(1.15-1.20)	1.18	(1.15-1.20)	1.24	(1.22-1.27)	1.14	(1.11-1.16)	1	(0.98-1.02)
	Models With Interaction Term
	Intercept	0.41	(0.39-0.42)	0.23	(0.23-0.24)	0.02	(0.02-0.02)	0.05	(0.05-0.05)	0.05	(0.05-0.05)	0.08	(0.07-0.08)	0.05	(0.05-0.05)	0.1	(0.09-0.10)
	Obesity (ref. non-obese)	0.95	(0.91-0.99)	0.94	(0.90-0.98)	0.78	(0.72-0.83)	0.86	(0.80-0.91)	0.82	(0.77-0.88)	0.69	(0.64-0.73)	0.67	(0.63-0.71)	0.77	(0.73-0.81)
	Metabolic Burden Score (ref. 0)	0.87	(0.86-0.88)	2.32	(2.28-2.36)	1.96	(1.92-2.00)	1.68	(1.64-1.71)	1.65	(1.62-1.69)	1.79	(1.75-1.82)	2	(1.97-2.04)	1.65	(1.62-1.68)
	Age Category 65-79 (ref. 18-64)	2.16	(2.11-2.22)	1.53	(1.49-1.56)	1.62	(1.56-1.67)	1.19	(1.15-1.23)	1.1	(1.07-1.14)	0.9	(0.88-0.93)	1.3	(1.26-1.34)	1.33	(1.29-1.36)
	Age Category 80+ (ref. 18-64)	4.25	(4.16-4.35)	1.6	(1.57-1.64)	1.83	(1.77-1.89)	1.58	(1.53-1.63)	1.42	(1.38-1.47)	0.82	(0.80-0.84)	1.37	(1.33-1.41)	1.51	(1.47-1.55)
	Male Sex (ref. female)	1.35	(1.33-1.37)	1.78	(1.75-1.81)	2.17	(2.12-2.22)	1.18	(1.15-1.20)	1.18	(1.16-1.21)	1.24	(1.22-1.27)	1.14	(1.12-1.16)	1	(0.98-1.02)
	Obesity * Metabolic Burden Score	1.06	(1.04-1.08)	0.9	(0.88-0.92)	1	(0.97-1.03)	1.08	(1.05-1.11)	1.09	(1.06-1.13)	1	(0.98-1.03)	1.02	(1.00-1.05)	1	(0.98-1.03)
	CI, confidence interval; OR, odds ratio, ref. reference; TIA, transient ischemic attack
